# Supplementary material for: Extreme Beta-Cell Deficiency in Pancreata of Dogs with Canine Diabetes
Source: PLoS One. 2015 Jun 9;10(6):e0129809. doi: 10.1371/journal.pone.0129809 (PMC4461304; doi:10.1371/journal.pone.0129809)
Supplement: S1 Table — (XLSX) [file pone.0129809.s001.xlsx]

## Sheet: Sheet1
Table S1: Cause of death and underlying diagnosis for control and diabetic dogs.
	Animal	Cause of death	Underlying diagnosis
Control	Control 1	Euthanasia	Superficial necrolytic dermatitis. Grade V/VI heart murmur.
	Control 2	Euthanasia	Stomach carcinoma. Gastritis
	Control 3	Euthanasia	Nuclear sclerosis.
	Control 4	Euthanasia	Spinal neoplasia (histiocytic sarcoma and/or granular lymphoma). Elevated liver enzymes.
	Control 5	Euthanasia	Central vestibular disease. Necrotizing leukoencephalitis (presumptive).
	Control 6	Euthanasia	Bone lesion of right distal radius.
	Control 7	DOA	Abdomen disease. Focal epileptic seizures. Periodontal disease. Anemia.
	Control 8	Euthanasia	Mitral endocardosis. Gastrointestinal disease. Renal insufficiency.
	Control 9	Euthanasia	Enterocolitis, inflammatory bowel disease.
	Control 10	Euthanasia	Acquired PSS. Ascites. Ecchymosis. Portal hypertension.
	Control 11	Euthanasia	Intrapelvic mass. Urethral obstruction. Dysuria. Tenesmus. Anorexia. Grade II/VI left systolic heart murmur.
	Control 12	Euthanasia	Pleural effusion due to infection, megaesophagus, aspiration pneumonia, splenic mass, pneumothroax.
	Control 13	DOA	Spinal cord histolytic sarcoma.
	Control 14	Euthanasia	CVD. Myocardial infarction. Trachael collapse. Presumed salivary carcinoma.
	Control 15	Euthanasia	Cachexia.
	Control 16	Euthanasia	Pulmonary artery thromboembolus. Pulmonary interstitial mineralization.
	Control 17	Euthanasia	Hepatic cirrhosis. Malignant round cell tumor (presumptive).
Diabetic	Diabetic 1	Unknown	Diabetes mellitus. Exact cause undetermined.
	Diabetic 2	DOA	Diabetes mellitus.
	Diabetic 3	Unknown	Diabetes mellitus. Exact cause undetermined.
	Diabetic 4	Euthanasia	Diabetes mellitus. Pituitary adenoma, functional.
	Diabetic 5	Unknown	Diabetes mellitus. Pancreatic nodular hyperplasia. Mild multifocal acute hemorrhage.
	Diabetic 6	Deliberate insulin omission	Diabetes mellitus. Intussception.
	Diabetic 7	Euthanasia	Diabetes Mellitus. Moderate diffuse acute-chronic interstitial pneumonia with multifocal fibrosis and pleuritis. Severe endocardiosis. Chylothorax.
	Diabetic 8	Euthanasia	Diabetes mellitus (vacuolization of the islets of Langerhans). Encephalopathy characterized by acute bilateral necrosis of the globus pallidus, putamen, dorsal thalamus, and hipocampus. Severe portal hepatocyte loss with hemorrhage and multifocal acute single cell necrosis.
	Diabetic 9	Euthanasia	Diabetes mellitus. Euthanasia. Interstitial pneumonia. Pulmonary arterits with recanalisation. Tubular necrosis.
	Diabetic 10	Euthanasia	Diabetes mellitus. Severe chronic necrotizing pancreatitis with adhesions.
	Diabetic 11	Euthanasia	Diabetes mellitus. Intestinal mucinous adenocarcinoma with carcinomatosis. Septic peritonitis. Functional pituitary adenoma.
	Diabetic 12	Euthanasia	Severe nephropathy with hypertensive vasculopathy and cerebral malacia.
	Diabetic 13	Euthanasia	Diabetes mellitus. Multifocal unilateral subacute polioencephalomalacia with fibrinoid necrosis of blood vessels gliosis and histocytosis.
	Diabetic 14	Euthanasia	Diabetes mellitus. Focally extensive chromophobe adenoma with extension into the third ventricle and hydrocephalus.
	Diabetic 15	Euthanasia	Diabetes mellitus. Left sided laryngeal paralysis.
	Diabetic 16	Euthanasia	Diabetes mellitus with diffuse islet atrophy, presumptive moderate hydrocephalus. Moderate multifocal neuronal necrosis.
	Diabetic 17	Euthanasia	Diabetes mellitus. Severe diffuse pyogranulomatous brochopneumonia with intrabronchiloar nematodes.
	Diabetic 18	Euthanasia	Diabetes mellitus. Hepatic lipidosis, nodular hyperplasia, portal to bridging fibrosis and biliary hyperplasia (end stage liver).
	Diabetic 19	DOA	Diabetes mellitus (islet atrophy and vacuolation). Peripheral nerve demyelination and axonal degeneration. Benign prostatic hyperplasia.
	Diabetic 20	Euthanasia	Diabetes mellitus. Trauma to right thigh.
	Diabetic 21	Euthanasia	Diabetes mellitus. Acute tubulur necrosis.
	Diabetic 22	Euthanasia	Diabetes mellitus. Partial gastrointestinal obstruction.
	Diabetic 23	Unknown	Diabetes mellitus. Exact cause undetermined.
