# Supplementary material for: Extreme Beta-Cell Deficiency in Pancreata of Dogs with Canine Diabetes
Source: PLoS One. 2015 Jun 9;10(6):e0129809. doi: 10.1371/journal.pone.0129809 (PMC4461304; doi:10.1371/journal.pone.0129809)
Supplement: S2 Table — (a) Clinical evaluation of DKA. Venous blood gas from serum of diabetic dogs. DKA defined as diabetic (hyperglycemia) with pH below 7.3 and ketones in urine. (b) Clinical and histological evaluation of pancreatitis from medical records and, definitively, from H&E staining (see S2A–S2I Fig). (c) Histological evaluation of fibrosis from slides with Masson’s Trichrome staining (see S2J–S2L Fig). (XLSX) [file pone.0129809.s002.xlsx]

## Sheet: Sheet1
Table S2: Clinical characteristics of diabetic ketoacidosis (DKA) or pancreatitis.
	(a) Diabetic Ketoacidosis			(b) Pancreatitis		(c) Fibrosis
Animal	pH	Urine ketones (Y/N)	DKA (Y/N)	Pancreatitis (Medical records, Y/N)	Pancreatitis (H&E)	Fibrosis (Trichrome, Y/N)
Diabetic 1	7.324	N	N	N
Diabetic 2	7	Y	Y	Y	Yes: mild multifocal acute suppurative pancreatitis with peripancreatic fat necrosis and saponification; mild multifocal periductal fibrosis; islet cell vacuolar degeneration
Diabetic 3	Unknown	Unknown	Unknown	N	No: nodular hyperplasia; multifocal islet cell vaculation and necrosis; moderate congestion and mild hemorrhage
Diabetic 4	7.22	Y	Y	Y	Yes: moderate multifocal acute pancreatic and peripancreatic fat necrosis with saponification; multifocal lipomatosis; multifocal islet amyloidosis	N
Diabetic 5	7.25	Y	Y	Y	No
Diabetic 6	7.25	Y	Y	Y	No: marked, multifocal-coalescing acinar atrophy/loss and fibroplasia with moderate diffuse neutrophilic and lymphoplasmacytic inflammation; rare islets identified. A cause for the pancreatic lesions was not identified, however we suspect an infectious etiology (bacterial, viral).	N
Diabetic 7	7.25	Y	Y	N	No: severe multifocal islet atrophy;moderate diffuse islet and ductal epithelial cell vacuolar chang
Diabetic 8	7.431	N	N	N
Diabetic 9	7.279	Y	Y	N	No: multifocal loss of zymogen granules; vacuolar change of ductular epithelium; focal accumulation of ceroid laden macrophages, lymphocytes and plasma cells in the adjacent fatty tissue
Diabetic 10	7.482	N	N	Y	Yes: severe pancreatic necrosis and loss; chronic lymphoplasmacytic interstitial pancreatitis with fibrosis; multifocal chronic peripancreatic abscesses with granulation tissue	N
Diabetic 11	7.46	N	N	Y	?	N
Diabetic 12	7.402	N	N	N	No
Diabetic 13	Unknown	Unknown	Unknown	N
Diabetic 14	7.397	N	N	Y	No: multifocal mild nodular hyperplasia
Diabetic 15	7.552	N	N	N	No
Diabetic 16	7.293	Y	Y	N	No
Diabetic 17	7.287	Y	Y	N	No
Diabetic 18	Unknown	N	N	Y	No: no islets are seen in sections examined; mild multifocal peripancreatic fat necrosis
Diabetic 19	7.4	N	N	N		N
Diabetic 20	7.28	Y	Y	N	No
Diabetic 21	?	N	N	N	No
Diabetic 22	Unknown	N	N	N	No	N
Diabetic 23	Unknown	N	N	N	No	N
Average	7.32688	0.428571	0.428571	0.347826	0.130435	0
std error	0.0310628
(a) DKA defined as diabetic (hyperglycemia) with pH below 7.3 and ketones in urine. (b) Clinical and histological evaluation of pancreatitis from medical records and definitievely, from H&E staining (see Supp. Fig. 2a-i). (c) Histological evaluation of fibrosis from slides with Masson's Trichrome staining (see Supp. Fig. 2j-l).
