# Supplementary material for: Extreme Beta-Cell Deficiency in Pancreata of Dogs with Canine Diabetes
Source: PLoS One. 2015 Jun 9;10(6):e0129809. doi: 10.1371/journal.pone.0129809 (PMC4461304; doi:10.1371/journal.pone.0129809)
Supplement: S3 Table — Individual data from control or diabetic dogs detailing area and proliferation results. (a-c) Morphometry analysis of control and diabetic pancreata. (d-e) β-cell proliferation analysis of control and diabetic pancreata. Control: 0 ki67+ insulin+ cells of 13,742 insulin+ cells. Diabetic: 0 ki67+ insulin+ of 2,006 insulin+ cells. (f-g) Islet endocrine cell proliferation analysis in controls and diabetics. Control: 1 ki67+ synaptophysin+ cell of 18,781 synaptophysin+ cells. Diabetic: 1 ki67+ synaptophysin+ cells of 10,493 synaptophysin+ cells. (XLSX) [file pone.0129809.s003.xlsx]

## Sheet: Sheet1
Table S3: Proliferating endocrine cells are rare in controls and diabetics.
	Analysis of β-cell and α-cell area			Analysis of islet replication
Animal	(a) Total pancreas area (mm2)	(b) Cross sectional beta cell area (% of total)	(c) Cross sectional islet endocrine cell area % of total))	(d) Beta cells counted	ki67+Beta -cells (%)	Islet endocrine cells counted	% ki67+ islet endocrine cells
Control 1	24.4497	2.23466	2.77088	1679	0	2176	0
Control 2	66.7184	1.08816	1.50238	1669	0	2429	0
Control 3	61.7646	0.601072	0.684985	-	-	-	-
Control 4	105	1.24045	1.33522	-	-	-	-
Control 7	59.0699	1.16262	1.35753	1924	0	2221	0
Control 8	48.9525	0.454891	0.852523	1341	0	1572	0
Control 9	36.5292	0.782975	1.10375	672	0	1137	0
Control 10	56.8461	1.58098	1.81411	1477	0	2454	0
Control 11	78.246	1.4322	1.61841	1139	0	1333	0
Control 12	17.7591	0.386688	0.65276	471	0	932	0
Control 13	32.8428	0.271842	0.563929	981	0	963	0
Control 14	61.9723	0.209078	0.268449	264	0	577	0
Control 15	48.5682	0.473248	0.544805	1191	0	1494	0.0669344
Control 17	89.1221	0.687585	1.0317	933	0	1493	0
average	56.2743	0.900461	1.1501	1145.08	0	1565.08	0.00608495
std error	6.48917	0.155705	0.174536	146.767	0	181.053	0.00608495
Diabetic 1	29.4148	0.354964	0.00892594	34	0	732	0
Diabetic 2	156	0.679652	0.392509	404	0	1302	0
Diabetic 3	35.7742	0.279222	0.180973	198	0	429	0
Diabetic 4	105	0.558653	0.225507	848	0	1640	0
Diabetic 5	121	0.278359	0.0149404	42	0	748	0
Diabetic 6	43.0547	1.74756	0.011493	-	-	-	-
Diabetic 7	66.8006	0.233645	0.00934226	-	-	-	-
Diabetic 8	86.8627	0.238933	0.120322	-	-	-	-
Diabetic 9	101	0.108704	0.03885	-	-	-	-
Diabetic 10	81.9489	0.252913	0.0802806	129	0	269	0
Diabetic 11	30.1607	0.541022	0.0204828	11	0	1026	0
Diabetic 12	38.8057	0.129654	0.00579642	33	0	668	0
Diabetic 14	228	0.453381	0.0325805	29	0	585	0.17094
Diabetic 15	47.0289	0.297869	0.00987733	9	0	608	0
Diabetic 16	63.7567	0.1964	0.0893429	84	0	508	0
Diabetic 18	62.5764	0.100721	0.0031264	-	-	-	-
Diabetic 19	59.7188	0.0508815	0.00173076	6	0	349	0
Diabetic 20	79.169	0.50454	0.0445786	139	0	1345	0
Diabetic 21	104	0.103174	0.134922	-	-	-	-
Diabetic 22	179	0.0264575	0.00390258	2	0	149	0
Diabetic 23	119	0.0209652	0.0149951	38	0	135	0
average	87.5272	0.340842	0.0687847	133.733	0	699.533	0.011396
std error	11.285	0.0813388	0.021342	57.8507	0	116.219	0.011396
Individual data from control or diabetic dogs detailing area and proliferating results. (a-c) Morphometry analysis of control and diabetic pancreta. (d-e) β-cell proliferation analysis of control and diabetic pancreta. Control: 0 ki67+ insulin+ cells of 13,742 insulin+ cells. Diabetic: 0 ki67+ insulin+ cells of 2,006 insulin+ cells. (f-g) Islet endocrine cell proliferation analysis in controls an…
