# Supplementary material for: Extreme Beta-Cell Deficiency in Pancreata of Dogs with Canine Diabetes
Source: PLoS One. 2015 Jun 9;10(6):e0129809. doi: 10.1371/journal.pone.0129809 (PMC4461304; doi:10.1371/journal.pone.0129809)
Supplement: S4 Table — Individual data from control or diabetic dogs detailing islet composition and analysis of insulin-glucagon co-expression.(a) Islet composition and size are considerably impacted by diabetes. (b) Analysis of insulin-glucagon co-expression. Control: 0 insulin+ glucagon+ cells of 15,959 endocrine cells. Diabetic: 0 insulin+ glucagon+ cells of 1,905 endocrine cells. (XLSX) [file pone.0129809.s004.xlsx]

## Sheet: Sheet1
Table S4: Insulin-glucagon co-expression was never found in any pancreata of control or diabetic dogs.
	(a) Analysis of Islet Compositon							(b) Analysis of Insulin/Glucagon Coexpression
Animal	Cells per islet	Alpha cells per islet	Beta cells per islet	PP or somatostatin cells per islet	Alpha cells (% of endocrine cells)	Beta cells (% of endocrine cells)	PP or Somatostatin cells (% of endocrine cells)	Alpha and Beta Cells counted	Endocrine Cells counted	Inuslin+ Glucagon+ (% of endocrine)
Control 1	60.1176	6.23529	41.7059	6.23529	0.103718	0.693738	0.202544	815	1022	0
Control 2	48.6875	5.9375	36.375	6.375	0.121951	0.747112	0.130937	1354	1558	0
Control 3	22.2083	2.95833	12.9167	6.33333	0.133208	0.581614	0.285178	381	533	0
Control 4	79.0698	1.93023	72.3256	4.81395	0.0244118	0.914706	0.0608824	3317	3400	0
Control 5	51.6	16.04	31.36	4.2	0.310853	0.607752	0.0813953	889	1290	0
Control 6	76.0263	6.5	59.7632	9.76316	0.0854967	0.786085	0.128418	2518	2889	0
Control 7	28.6842	2.21053	24.7895	1.68421	0.0770642	0.86422	0.0587156	513	545	0
Control 8	28.625	4	23.0312	1.59375	0.139738	0.804585	0.0556769	865	916	0
Control 9	42.3571	5.85714	31.5	5	0.13828	0.743676	0.118044	1046	1186	0
Control 10	30.5652	1.82609	24.4348	4.30435	0.059744	0.799431	0.140825	604	703	0
Control 11	25.3704	1.92857	22.2857	0.25	0.0788321	0.910949	0.010219	678	685	0
Control 14	15.25	1.60714	12.0357	1.60714	0.105386	0.789227	0.105386	382	427	0
Control 15	36.5909	1.95455	31.4545	3.18182	0.0534161	0.859627	0.0869565	735	805	0
average	41.9348	4.53734	32.6137	4.25708	0.110162	0.777132	0.112706	1084.38	1227.62	0
std error	5.60288	1.09531	4.77247	0.724313	0.0193611	0.0287109	0.0196556	241.595	254.086	0
Diabetic 1	8.86957	0.695652	5.08696	3.08696	0.573529	0.0784314	0.348039	133	204	0
Diabetic 5	4.53333	3	0.533333	1	0.0454545	0.318182	0.636364	53	65	0
Diabetic 7	3.33333	0.315789	0	1.78947	0	0.176471	0.823529	6	40	0
Diabetic 8	6.83333	1.6	3.28	1.68	0.189189	0.689189	0.121622	122	164	0
Diabetic 9	3.08333	2.125	0.583333	0.375	0.442623	0.180328	0.377049	65	74	0
Diabetic 10	7.69565	0.434783	4.95652	2.30435	0.0273973	0.246575	0.726027	124	177	0
Diabetic 11	6.14286	1.9375	0	0.75	0.352941	0.470588	0.176471	31	43	0
Diabetic 12	5.08333	2.16	0.88	1.84	0.517544	0.203947	0.278509	76	122	0
Diabetic 16	3.84211	0.0909091	0.818182	2.40909	0.171429	0.52987	0.298701	20	73	0
Diabetic 17	4.08	1.92	1.44	0.72	0.661765	0.117647	0.220588	84	102	0
Diabetic 20	9.5	1.9375	4.91667	2.64583	0.0825688	0.394495	0.522936	329	456	0
Diabetic 21	13.75	2.35714	7.28571	4.10714	0.545455	0.136364	0.318182	270	385	0
average	6.39557	1.54786	2.48173	1.89232	0.300825	0.295174	0.404001	109.417	158.75	0
std error	0.909594	0.268585	0.721386	0.315908	0.0697177	0.0545764	0.0646114	28.4297	38.6662	0
Individual data from control or diabetic dogs detailing islet composition and analysis of insulin-glucagon co-expression. (a) Islet composition and size are considerably impacted by diabetes. (b) Analysis of insluin-glucagon co-expression. Control: 0 insulin+ glucagon+ cells of 15,959 endocrine cells. Diabetic: 0 insulin+ glucagon+ cells of 1,905 endocrine cells.
