# Supplementary material for: Extreme Beta-Cell Deficiency in Pancreata of Dogs with Canine Diabetes
Source: PLoS One. 2015 Jun 9;10(6):e0129809. doi: 10.1371/journal.pone.0129809 (PMC4461304; doi:10.1371/journal.pone.0129809)
Supplement: S5 Table — Neither diabetic dogs nor control dogs had pancreatic islets with infiltrating CD3+ cells. Quantification and analysis of CD3+ cells in control and diabetic pancreata. Control: 14 CD3+ cells of 94,016 DAPI+ cells. Diabetic: 26 CD3+ cells of 100,589 DAPI+ cells. (XLSX) [file pone.0129809.s005.xlsx]

## Sheet: Sheet1
Table S5: CD3+ cells are detected in gut and pancreas of diabetic and control dogs, but islets with infiltrating CD3+ are not found.
	Analysis of CD3+ cells
Animal	DAPI positive cells	Number of islets counted	DAPI+ Insulin+ cells	Acinar DAPI+ CD3+ cells (near islet)	Intraislet DAPI+ CD3+ cells	CD3+ found in pancreas?
Control 3	17048	27	570	3	0	yes
Control 4	15857	27	911	0	0	no
Control 12	8594	15	262	0	0	no
Control 13	13147	23	137	1	0	yes
Control 15	20641	36	711	3	1	yes
Control 17	18729	31	950	4	0	yes
average	15669.3	26.5	590.167	1.83333	0.166667	0.666667
std error	1755.35	2.91833	136.684	0.703167	0.166667
Diabetic 6	32939	2	2	0	0	yes
Diabetic 10	17494	28	114	1	0	yes
Diabetic 20	14430	18	31	0	0	no
Diabetic 21	18523	30	76	0	0	no
Diabetic 23	2613	3	3	0	0	yes
average	17199.8	16.2	45.2	0.2	0	0.6
std error	4847.71	5.95315	21.8298	0.2	0
Quantification and analysis of CD3+ cells in control and diabetic pancreata. Control: 14 CD3+ cells of 94,016 DAPI+ cells. Diabetic: 26 CD3+ cells of 100,589 DAPI+ cells.
